# Supplementary material for: Co-Clinical Imaging Metadata Information (CIMI) for Cancer Research to Promote Open Science, Standardization, and Reproducibility in Preclinical Imaging
Source: Tomography. 2023 May 11;9(3):995–1009. doi: 10.3390/tomography9030081 (PMC10204428; doi:10.3390/tomography9030081)
Supplement: Supplementary file 1 [file tomography-09-00081-s001.zip]

Archive with 1 entries (1 files):
- tomography-2209289-supplementary.pdf
